# Supplementary material for: Health and Pleasure in Consumers' Dietary Food Choices: Individual Differences in the Brain's Value System
Source: PLoS One. 2016 Jul 18;11(7):e0156333. doi: 10.1371/journal.pone.0156333 (PMC4948867; doi:10.1371/journal.pone.0156333)
Supplement: S1 Data — (ZIP) [file pone.0156333.s001.zip]

Archive with 4 entries (4 files):
- S1_Data/Behavioral Data.xls
- S1_Data/Healthy food choice in HD vs ND conditions.mat
- S1_Data/Healthy food choice inTD vs ND conditions.mat
- S1_Data/Healthy food choice vs healthy food reject in ND condition.mat
