# Supplementary material for: Health and Pleasure in Consumers' Dietary Food Choices: Individual Differences in the Brain's Value System
Source: PLoS One. 2016 Jul 18;11(7):e0156333. doi: 10.1371/journal.pone.0156333 (PMC4948867; doi:10.1371/journal.pone.0156333)
Supplement: S1 Data — (ZIP) [file pone.0156333.s001.zip › S1_Data/Behavioral Data.xls]

## Sheet: fMRI_ComportementalV02
Participant	Sex	Age	BMI	Healthy food choice in ND condition	Healthy food choice in HD condition	Healthy food choice in TD condition
1	Female	27	25.3	35.94	87.5	82.81
2	Female	29	28.6	88.89	89.06	92.19
3	Female	23	21.1	39.06	48.44	43.75
4	Male	29	23.1	60.94	79.69	79.69
5	Female	29	18.9	87.5	85.94	48.44
6	Female	35	22.5	54.69	81.25	85.94
7	Male	25	23.7	81.25	90.63	92.19
8	Female	20	25.6	70.31	79.69	82.81
9	Male	27	26	50	54.69	54.69
10	Female	19	25.1	65.63	90.63	85.94
11	Male	30	24.6	60.94	70.31	65.63
12	Male	26	22.1	56.25	68.75	75
13	Male	25	19.1	39.06	43.75	35.94
14	Female	23	27.7	65.63	68.75	68.75
15	Male	27	22.5	68.75	64.07	67.19
16	Male	30	24.5	64.06	71.88	68.75
17	Female	30	23.8	75	85.94	78.13
18	Male	25	21.7	68.75	85.94	87.5
19	Male	27	22.3	68.75	81.25	81.25
20	Male	24	21.4	81.25	81.25	84.38
21	Male	22	28	60.94	60.94	73.44
22	Female	24	24.1	70.31	92.19	90.62
